# Supplementary material for: Exploring the Nutritional and Bioactive Potential of Olive Leaf Residues: A Focus on Minerals and Polyphenols in the Context of Spain’s Olive Oil Production
Source: Foods. 2024 Mar 28;13(7):1036. doi: 10.3390/foods13071036 (PMC11012209; doi:10.3390/foods13071036)
Supplement: Supplementary file 1 [file foods-13-01036-s001.zip]

Archive with 1 entries (1 files):
- foods-2920802-supplementary.pdf
